# Supplementary material for: Harnessing enzyme promiscuity of alditol-2-dehydrogenases for oxidation of alditols to enantiopure ketoses
Source: PLoS One. 2025 Jun 25;20(6):e0325955. doi: 10.1371/journal.pone.0325955 (PMC12193009; doi:10.1371/journal.pone.0325955)
Supplement: S3 Dataset — (XLSX) [file pone.0325955.s003.xlsx]

## Sheet: Std Curve
			Xylulose	conc	Tagatose				Fructose			conc	Tagatose		conc	Fructose
8	Blank		200000	0	0	0			0	0		0	0		0	0
9	Fru+Tag 0.0156		1610417	0.015625	5352	0.00332336			19555	0.0121428		0.015625	0.00332336		0.015625	0.0121428
10	Fru+Tag 0.03125		1951633	0.03125	16726	0.00857026			56268	0.0288312		0.03125	0.00857026		0.03125	0.0288312
11	Fru+Tag 0.062		2124574	0.0625	27021	0.0127183			82110	0.0386477		0.0625	0.0127183		0.0625	0.0386477
12	Fru+Tag 0.125		2187139	0.125	56552	0.0258566			174833	0.0799368		0.125	0.0258566		0.125	0.0799368
13	Fru+Tag 0.25		2131700	0.25	108316	0.050812			350325	0.164341		0.25	0.050812		0.25	0.164341
14	Fru+Tag 0.5		2177295	0.5	262587	0.120602			849002	0.389934		0.5	0.120602		0.5	0.389934
15	Fru+Tag 1.0		2266562	1	557401	0.245924			1753979	0.77385		1	0.245924		1	0.77385
16	Fru+ Tag 2.0		2587315	2	1355316	0.523831			4176893	1.61437		2	0.523831		2	1.61437
66	Blank		n.a.	0	0	0			0	0		0	0		0	0
67	Fru+Tag 0.0156		1671227	0.015625	6061	0.00362668			19615	0.0117369		0.015625	0.00362668		0.015625	0.0117369
68	Fru+Tag 0.03125		1894721	0.03125	17040	0.00899341			52320	0.0276136		0.03125	0.00899341		0.03125	0.0276136
69	Fru+Tag 0.062		2116740	0.0625	24827	0.0117289			81381	0.0384464		0.0625	0.0117289		0.0625	0.0384464
70	Fru+Tag 0.125		2143773	0.125	52970	0.0247088			164722	0.0768374		0.125	0.0247088		0.125	0.0768374
71	Fru+Tag 0.25		2043455	0.25	106378	0.0520579			345739	0.169193		0.25	0.0520579		0.25	0.169193
72	Fru+Tag 0.5		2056831	0.5	237092	0.115271			845069	0.41086		0.5	0.115271		0.5	0.41086
73	Fru+Tag 1.0		2274022	1	554276	0.243743			1821566	0.801033		1	0.243743		1	0.801033
74	Fru+ Tag 2.0		2626035	2	1387398	0.528324			4240796	1.6149		2	0.528324		2	1.6149
				conc	Psicose	Psicose		Sorbose	Sorbose		conc	Psicose		conc	Sorbose
17	Blank		2000000	0	0	0		0	0		0	0		0	0
18	Psi+s Sor 0.0156		1986944	0.015625	17085	0.00859863		33307	0.0167629		0.015625	0.00859863		0.015625	0.0167629
19	Psi+s Sor 0.03125		1800742	0.03125	33021	0.0183374		69131	0.0383903		0.03125	0.0183374		0.03125	0.0383903
20	Psi+s Sor 0.0625		2112025	0.0625	63355	0.0299973		103541	0.0490245		0.0625	0.0299973		0.0625	0.0490245
21	Psi+ Sor 0.125		2019119	0.125	134899	0.0668108		210529	0.104268		0.125	0.0668108		0.125	0.104268
22	Psi+ Sor 1.0		2438979	1	1438828	0.58993		2248469	0.921889		1	0.58993		1	0.921889
23	Psi+ Sor 0.25		2145274	0.25	281971	0.131438		397858	0.185458		0.25	0.131438		0.25	0.185458
24	Psi+ Sor 0.5		2502796	0.5	714400	0.285441		1132909	0.452657		0.5	0.285441		0.5	0.452657
25	Psi+ Sor 2.0		2480596	2	3070514	1.23781		4802025	1.93584		2	1.23781		2	1.93584
75	Blank		n.a.	0	0	0		0	0		0	0		0	0
76	Psi+s Sor 0.0156		2015483	0.015625	16613	0.00824269		25391	0.012598		0.015625	0.00824269		0.015625	0.012598
77	Psi+s Sor 0.03125		1803747	0.03125	33722	0.0186955		42488	0.0235554		0.03125	0.0186955		0.03125	0.0235554
78	Psi+s Sor 0.0625		1945142	0.0625	54235	0.0278823		90327	0.0464372		0.0625	0.0278823		0.0625	0.0464372
79	Psi+ Sor 0.125		1989707	0.125	128426	0.0645452		192121	0.0965574		0.125	0.0645452		0.125	0.0965574
80	Psi+ Sor 1.0		2491193	1	1428424	0.57339		2259895	0.907154		1	0.57339		1	0.907154
81	Psi+ Sor 0.25		2097579	0.25	263317	0.125534		387284	0.184634		0.25	0.125534		0.25	0.184634
82	Psi+ Sor 0.5		2448569	0.5	672170	0.274515		1130536	0.461713		0.5	0.274515		0.5	0.461713
83	Psi+ Sor 0.7		2162460	2	2698394	1.24784		4127026	1.90849		2	1.24784		2	1.90849

## Sheet: Samples
			Xylulose Internal Standard		Tagatose	ratio	y = 0.2619x - 0.0059	μg detected	% yield		Fructose	ratio	y = 0.8091x - 0.0108	μg detected	% yield		Psicose	ratio	y = 0.6185x - 0.0122	μg detected	% yield		Sorbose	ratio	y = 0.9594x - 0.0167	μg detected	% yield
	G2DH Galactitol		2002065		335177	0.167416	0.661763	220.588	55.1469
	G2DH L-Mannitol		1729844
	G2DH L-Talitol		2545467		2098	0.00082421	0.0256747	8.55824	2.13956								4017	0.0015781	0.0222766	7.42555	1.85639
	G2DH L-Iditol		1706827
	G2DH L-Glucitol		2389182								401256	0.167947	0.220921	73.6403	18.4101
	G2DH Allitol		2204977														5168	0.00234379	0.0235146	7.8382	1.95955
	G2DH D-Mannitol		2392954																	0
	G2DH D-Talitol		2133978		9178	0.00430089	0.0389496	12.9832	3.2458								149472	0.0700438	0.132973	44.3244	11.0811
	G2DH D-Iditol		2343012																				410919	0.175381	0.200209	66.7364	16.6841
	G2DH D-Glucitol		2318052																				4199	0.00181143	0.0192948	6.4316	1.6079
	BjSDH L-Glucitol		4837861																				132605	0.0274098	0.0459765	4.59765	1.14941
	SDH L-Talitol 20		4901320		19704	0.00402014	0.0378776	1.89388	0.47347
	SDH D-Talitol 20		4151952														17328	0.00417346	0.038463	1.92315	0.480787
	A5DH D-Mannitol 20		1850482								55333	0.0299019	0.0503052	2.51526	0.628815
	A5DH Allitol 20		2180381														4578	0.00209963	0.0231199	1.15599	0.288998
	A5DH L-Talitol 20		1016389		9778	0.00962033	0.0592605	2.96303	0.740757								20610	0.0202777	0.0525104	2.62552	0.65638
	A5DH D-Talitol		1922571		16317	0.00848707	0.0549335	2.74667	0.686668								11508	0.00598573	0.029403	1.47015	0.367537
									Yield in μg

## Sheet: Regression & LOD
SUMMARY OUTPUT										SUMMARY OUTPUT
Regression Statistics				Sorbose						Regression Statistics				Psicose
Multiple R	0.999406									Multiple R	0.999284
R Square	0.998812		LOD	0.0219041	ug					R Square	0.998569		LOD	0.0240435	ug
Adjusted R Square	0.998738									Adjusted R Square	0.998479
Standard Error	0.0221032									Standard Error	0.0156419
Observations	18									Observations	18
ANOVA										ANOVA
	df	SS	MS	F	Significance F						df	SS	MS	F	Significance F
Regression	1	6.57104	6.57104	13450.1	7.80467e-25					Regression	1	2.73123	2.73123	11163	3.46027e-24
Residual	16	0.0078168	0.00048855							Residual	16	0.00391469	0.000244668
Total	17	6.57886								Total	17	2.73514
	Coefficients	Standard Error	t Stat	P-value	Lower 95%	Upper 95%	Lower 95.0%	Upper 95.0%			Coefficients	Standard Error	t Stat	P-value	Lower 95%	Upper 95%	Lower 95.0%	Upper 95.0%
Intercept	-0.016664	0.00636826	-2.61673	0.018694	-0.0301641	-0.00316393	-0.0301641	-0.00316393		Intercept	-0.0122229	0.00450666	-2.71218	0.0153831	-0.0217766	-0.00266919	-0.0217766	-0.00266919
conc	0.959419	0.00827267	115.975	7.80467e-25	0.941882	0.976957	0.941882	0.976957		conc	0.618543	0.00585436	105.655	3.46027e-24	0.606133	0.630954	0.606133	0.630954
SUMMARY OUTPUT										SUMMARY OUTPUT
Regression Statistics				Fructose						Regression Statistics				Tagatose
Multiple R	0.999641									Multiple R	0.999116
R Square	0.999282		LOD	0.0170276	ug					R Square	0.998233		LOD	0.0267163	ug
Adjusted R Square	0.999237									Adjusted R Square	0.998123
Standard Error	0.0144896									Standard Error	0.0073589
Observations	18									Observations	18
ANOVA										ANOVA
	df	SS	MS	F	Significance F						df	SS	MS	F	Significance F
Regression	1	4.67289	4.67289	22257.3	1.39289e-26					Regression	1	0.489609	0.489609	9041.14	1.8641e-23
Residual	16	0.00335917	0.000209948							Residual	16	0.000866455	5.41535e-05
Total	17	4.67625								Total	17	0.490475
	Coefficients	Standard Error	t Stat	P-value	Lower 95%	Upper 95%	Lower 95.0%	Upper 95.0%			Coefficients	Standard Error	t Stat	P-value	Lower 95%	Upper 95%	Lower 95.0%	Upper 95.0%
Intercept	-0.0108091	0.00417467	-2.58921	0.0197693	-0.019659	-0.00195918	-0.019659	-0.00195918		Intercept	-0.00593507	0.00212021	-2.79928	0.0128604	-0.0104297	-0.00144042	-0.0104297	-0.00144042
conc	0.809066	0.0054231	149.189	1.39289e-26	0.79757	0.820563	0.79757	0.820563		conc	0.261888	0.00275426	95.0849	1.8641e-23	0.256049	0.267727	0.256049	0.267727
